# Supplementary material for: Factors associated with the occurrence and persistence of subthreshold and full attention-deficit hyperactivity disorder in women: A population-based epidemiological study
Source: PLoS One. 2026 May 14;21(5):e0340179. doi: 10.1371/journal.pone.0340179 (PMC13175469; doi:10.1371/journal.pone.0340179)
Supplement: S1 File — S2 Text: Psychiatric, psychological and somatic assessments. S3 Text: Theoretical and methodological considerations in LCA/ LPA on complex targets. S4 Table: Retrospectively reported childhood ADHD symptoms in women. S5 Table: Raw values of marker variables by measurement, overall sample, women. S6 Table: Subthreshold ADHD in women: model fit indices in LCA/ LPA, classes 1–4. S7 Table: Full ADHD in women: model fit indices in LCA/ LPA, classes 1–3. S8 Text: References. S9 Table: Low-level aggregate data (examples). (ZIP) [file pone.0340179.s001.zip]

Archive with 18 entries (18 files):
- S9_table.pdf
- __MACOSX/._S9_table.pdf
- S7_table.pdf
- __MACOSX/._S7_table.pdf
- S8_text.pdf
- __MACOSX/._S8_text.pdf
- S6_table.pdf
- __MACOSX/._S6_table.pdf
- S5_table.pdf
- __MACOSX/._S5_table.pdf
- S4_table.pdf
- __MACOSX/._S4_table.pdf
- S3_text.pdf
- __MACOSX/._S3_text.pdf
- S2_text.pdf
- __MACOSX/._S2_text.pdf
- S1_text_fig.pdf
- __MACOSX/._S1_text_fig.pdf
